# Supplementary material for: Uremic Toxin-Induced Exosome-like Extracellular Vesicles Contain Enhanced Levels of Sulfated Glycosaminoglycans which Facilitate the Interaction with Very Small Superparamagnetic Iron Oxide Particles
Source: Int J Mol Sci. 2023 Sep 18;24(18):14253. doi: 10.3390/ijms241814253 (PMC10532171; doi:10.3390/ijms241814253)
Supplement: Supplementary file 1 [file ijms-24-14253-s001.zip]

Archive with 1 entries (1 files):
- ijms-2584524-supplementary.pdf
